# Supplementary material for: Pleistocene reefs of the Egyptian Red Sea: environmental change and community persistence
Source: PeerJ. 2017 Jun 28;5:e3504. doi: 10.7717/peerj.3504 (PMC5493035; doi:10.7717/peerj.3504)
Supplement: Supplemental Information 2 — Transect counts. [file peerj-05-3504-s002.xlsx]

## Sheet: Transects - raw counts
Family	Species	W1	G1	A1	W3	G3	W5	A5	G7
Acroporidae	Acropora sp.	0	1	7	3	1	0	0	1
Agariciidae	Gardineroseris planulata	0	0	0	0	0	1	0	1
Agariciidae	Pavona c.f. bipartita	0	0	0	0	0	0	0	2
Agariciidae	Pavona cactus	0	0	2	0	0	0	0	0
Agariciidae	Pavona decussata	0	0	0	0	0	0	0	1
Agariciidae	Pavona frondifera	0	1	0	0	0	0	0	0
Agariciidae	Pavona maldivensis	0	0	1	0	0	0	0	0
Agariciidae	Pavona minuta	0	0	0	1	0	0	0	0
Agariciidae	Pavona venosa	0	0	1	0	0	0	0	0
Agariciidae	Agariciid sp. (cast)	0	0	0	0	0	0	2	0
Astrocoeniidae	Stylocoeniella guentheri	0	0	0	0	0	5	2	4
Euphylliidae	Galaxea fascicularis	22	18	30	24	1	0	0	13
Euphylliidae	Gyrosmilia interrupta	0	0	1	0	0	0	0	1
incertae sedis	Leptastrea bottae	0	7	2	1	2	0	0	2
incertae sedis	Leptastrea pruinosa	0	1	1	0	0	0	0	0
Lobophylliidae	Acanthastrea echinata	0	4	1	0	0	0	0	0
Lobophylliidae	Acanthastrea rotundoflora	0	1	0	0	0	0	0	0
Lobophylliidae	Lobophyllia hemprichii	2	5	1	1	0	0	0	0
Merulinidae	Caulastrea tumida	0	0	1	0	0	0	0	0
Merulinidae	Cyphastrea microphthalma	1	2	6	0	2	1	0	0
Merulinidae	Cyphastrea seralia	0	0	1	0	0	0	0	1
Merulinidae	Echinopora gemmacea	1	0	9	1	2	0	0	1
Merulinidae	Echinopora lamellosa	0	5	0	1	0	0	2	12
Merulinidae	Erythrastrea flabellata	0	0	0	1	0	0	0	0
Merulinidae	Dipsastraea favus	0	2	2	1	0	0	0	0
Merulinidae	Dipsastraea matthaii	0	1	0	0	0	0	0	0
Merulinidae	Dipsastraea pallida	0	0	5	3	0	0	0	1
Merulinidae	Dipsastraea sp.	0	0	0	0	0	1	0	0
Merulinidae	Dipsastraea speciosa	1	6	3	4	4	0	0	1
Merulinidae	Goniastrea stelligera	5	9	3	4	0	16	0	2
Merulinidae	Faviid sp.	0	0	0	0	0	0	0	4
Merulinidae	Favites abdita	0	1	2	1	0	0	0	0
Merulinidae	Favites flexuosa	0	2	2	0	0	0	0	0
Merulinidae	Favites micropentagona	0	0	0	0	0	0	0	10
Merulinidae	Favites paraflexuosa	1	3	2	0	1	0	0	0
Merulinidae	Favites pentagona	5	4	10	4	2	0	0	0
Merulinidae	Favites sp.	0	0	0	0	0	0	0	1
Merulinidae	Favites vasta	0	1	0	2	0	0	0	0
Merulinidae	Goniastrea pectinata	0	4	3	0	3	0	0	0
Merulinidae	Goniastrea retiformis	0	0	0	0	0	0	0	3
Merulinidae	Goniastrea sp.	0	0	0	0	0	1	0	1
Merulinidae	Hydnophora microconos	0	3	1	2	1	0	0	0
Merulinidae	Leptoria phrygia	0	3	1	0	4	0	1	0
Merulinidae	Astrea curta	0	0	0	0	0	1	2	3
Merulinidae	Platygyra acuta	0	3	2	1	7	0	0	0
Merulinidae	Platygyra daedalea	3	9	5	0	5	0	0	0
Merulinidae	Platygyra lamellina	0	2	0	0	1	0	0	0
Merulinidae	Platygyra sinensis	0	1	1	1	0	1	0	0
Pocilloporidae	Pocillopora damicornis	9	7	9	7	9	0	1	4
Poritidae	Goniopora sp.	0	0	0	0	0	0	0	10
Poritidae	Porites spp.	67	31	21	63	80	51	65	60
Sediments	carbonate mud	0	0	0	0	0	11	0	0
Sediments	coralline algae	17	7	6	1	1	16	4	0
Sediments	marine sand	8	2	16	2	6	25	31	16
Sediments	Siliclastics					3			23
Siderastreidae	Siderastrea savignyana	0	0	0	0	0	0	0	1
		142	146	158	129	135	130	110	179
